# Supplementary material for: Letter contrast sensitivity validation
Source: Ophthalmic Physiol Opt. 2025 Aug 16;45(6):1317–25. doi: 10.1111/opo.13555 (PMC12357228; doi:10.1111/opo.13555)
Supplement: Supplementary file 1 — Data S1: [file OPO-45-1317-s001.zip]

Archive with 4 entries (4 files):
- opo13555-sup-0001-Supinfo.docx
- opo13555-sup-0002-FigureS1.pdf
- opo13555-sup-0003-FigureS2.pdf
- opo13555-sup-0004-FigureS3.pdf
